# Supplementary material for: Smart mandibular advancement devices for obstructive sleep apnea: a systematic literature review
Source: Sleep Breath. 2024 Jun 18;28(5):1879–87. doi: 10.1007/s11325-024-03068-3 (PMC11449945; doi:10.1007/s11325-024-03068-3)
Supplement: Supplementary file 1 — Supplementary Material 1 [file 11325_2024_3068_MOESM1_ESM.xlsx]

## Sheet: Included
Authors	Title	Year of Publication	Inclusion	Exclusion Reason	Country of University of 1st Author	Type of Study	Updated Type of Study	Patients Used	Type of Patients	Type of Controls	Total Study Population	% Female	Avg. Age	Mean AHI, pre-op	Mean AHI, post-op	Mean RDI, pre-op	Mean RDI, post-op	Minimal SpO2, pre-op	Minimal SpO2, post-op	Minimum follow-up, months	Maximum follow-up, months	BMI, Avg.	Smart Device Purpose	System Name	Parameters Measured	Measurement Validation	Sensor Type	Sensor Location	Sensor Interacts With	Data Storage	Storage Capacity	Data Transfer	Data Processing	Battery Type	Sensor Life	Active Add-On	Active Add-On Name	Activity Type	Active Add-On Location	Technology Readiness Level	Opmerkingen	Key Findings	Article Link
Bailey, D. R.	Use of portable monitoring for sleep-disordered breathing treated with an oral appliance	2011	0	1
Brugarolas, R. and Valero-Sarmiento, J. M. and Bozkurt, A. and Essick, G. K.	Auto-adjusting mandibular repositioning device for in-home use	2016	1		5	2	2	1	0	9	2	0								Unspecified	Unspecified		1	4	8	2	4	5	4	0	0	2	4	0	0	1	1	1	1	6
Castillo, Y. and Blanco-Almazan, D. and Whitney, J. and Mersky, B. and Jane, R.	Characterization of a tooth microphone coupled to an oral appliance device: A new system for monitoring OSA patients	2017	1		1	3	2	1	1	1	2									Unspecified	Unspecified		5	1	7	2	1	1	1	0	0	2	4	0	0	2				6	Two microphones: tooth microphone and throat microphone Wireless potential	The proposed system, comprised of a tooth microphone integrated into an OA device, can enhance OSA patients monitoring by acoustic analysis of snoring and respiratory sounds	https://www.ncbi.nlm.nih.gov/pmc/articles/PMC5678752/pdf/nihms893942.pdf
Chen, Y. T. and Yeh, K. Y. and Chen, S. H. and Wang, C. Y. and Yeh, C. C. and Xu, M. X. and Lu, S. S. and Chen, Y. J. and Yang, Y. J.	Tongue Pressure Sensing Array Integrated with a System-on-Chip Embedded in a Mandibular Advancement Splint	2018	1		2	2	3	0												No patients	No patients		2	0	3	2	2	4	1	1	0	1	1	3	0	2				4		This work presented a highly-sensitive pressure sensing array integrated with an SoC circuit embedded in a MAS for measuring tongue pressure distribution. The proposed device canbe used to assist physicians to study and improve the efficacy of MAS for OSA.	https://www.ncbi.nlm.nih.gov/pmc/articles/PMC6082261/pdf/micromachines-09-00352.pdf
Cohen-Levy, J. and Pételle, B. and Pinguet, J. and Limerat, E. and Fleury, B.	Forces created by mandibular advancement devices in OSAS patients: a pilot study during sleep	2012	1		3	3	2	1	5	9	9	0.222	45.4	22.6						Unspecified	Unspecified	25	4	0	4	2	14	3	1	0	0	2	1	0	0	2				7	Unclear if this is actually a smart MAD; purpose was to measure the forces of a MAD for research only		https://link-springer-com.ezp-prod1.hul.harvard.edu/content/pdf/10.1007/s11325-012-0765-4.pdf
de Vries, G. E. and Hoekema, A. and Claessen, Jqpj and Stellingsma, C. and Stegenga, B. and Kerstjens, H. A. M. and Wijkstra, P. J.	Long-Term Objective Adherence to Mandibular Advancement Device Therapy Versus Continuous Positive Airway Pressure in Patients With Moderate Obstructive Sleep Apnea	2019	1		4	3	2	1	3	2	59	0.153	51.1	21.3						3	12	30.4	3	2	5	0	3	2	1	2	1	0	1	0	0	2				9			https://www.ncbi.nlm.nih.gov/pmc/articles/PMC6853388/pdf/jcsm.15.11.1655.pdf
De Vries, G. E. and Hoekema, A. and Wijkstra, P. J.	Objective compliance with oral appliance therapy versus CPAP in moderate obstructive sleep apnea	2017	0	2																																					Same patients and basicallly the same study as above
Dieltjens, M. and Braem, M. J. and Vroegop, Avmt and Wouters, K. and Verbraecken, J. A. and De Backer, W. A. and Van de Heyning, P. H. and Vanderveken, O. M.	Objectively measured vs self-reported compliance during oral appliance therapy for sleep-disordered breathing	2013	1		6	3	2	1	6	9	51	0.39	49	18	7.1					1	12	26.6	3	2	5	0	3	1	1	0	1	0	1	0	0	2				9	Compliance data for 5 patients could not be used because the measurements exceeded the 100-day data storage capacity		https://pdf.sciencedirectassets.com/280288/1-s2.0-S0012369213X60131/1-s2.0-S0012369213607242/main.pdf?X-Amz-Security-Token=IQoJb3JpZ2luX2VjEDAaCXVzLWVhc3QtMSJIMEYCIQCbhDYeiGiQkhmUyLIJ2TUEGjWhTyWEqxS%2BfwgJ8U3f1gIhAMS9PgUWJrjWT6wYjpc270EeUZ5tXVtV1gSD7ON2LyPqKtsECJn%2F%2F%2F%2F%2F%2F%2F%2F%2F%2FwEQBRoMMDU5MDAzNTQ2ODY1Igwub7RjvrXQcHi6OpcqrwQMLZ8ZzzWlVH3GW1oT0uUUVe0sljIDyBA3b0J2z9m5nDThNld7Gd6gCnv%2B…
Dieltjens, M. and Braem, M. J. and Vroegop, A. V. and Wouters, K. and De Backer, W. A. and Van De Heyning, P. H. and Vanderveken, O. M.	Long-term objective compliance measurement during oral appliance therapy in patients with sleep-disordered breathing: 1 year follow-up	2012	0	8																																					Same patients but different paper as from above. This paper has a better description of the TheraMon Thermosensor		https://www.ncbi.nlm.nih.gov/pmc/articles/PMC3534260/pdf/thoraxjnl-2012-201900.pdf
Dieltjens, M. and Braem, M. J. and Wouters, K. and Verbraecken, J. A. and De Backer, W. A. and Van De Heyning, P. H. and Vanderveken, O. M.	Determinants of objectively measured adherence to oral appliance therapy in patients with sleep-disordered breathing	2014	0	8
Dieltjens, M. and Verbruggen, A. E. and Braem, M. J. and Wouters, K. and De Backer, W. A. and Hamans, E. and Van de Heyning, P. H. and Vanderveken, O. M.	Determinants of Objective Compliance During Oral Appliance Therapy in Patients With Sleep-Disordered Breathing: A Prospective Clinical Trial	2015	1		6	3	2	1	6	9	51	0.25	49.3	14.9						1	3	26.3	3	2	5	0	3	1	1	0	1	0	0	0	0	2				9
Eric Abrams, D. M. D. and Bogen, D. K. and Kuna, S. T.	Monitoring adherence to oral mandibular advancement device treatment	2012	0	2
Gjerde, K. and Lehmann, S. and Bjorvatn, B. and Berge, M. and Thuen, F. and Berge, T. and Johansson, A.	Partner perceptions are associated with objective sensor-measured adherence to oral appliance therapy in obstructive sleep apnea	2021	1		7	3	2	1	5	9	77	0.324675	56.2	26.6	12.5			0.806	0.83	3.4	16.5		3	5	10	0	3	0	1	0	2	0	7	0	2	2				9			https://onlinelibrary-wiley-com.ezp-prod1.hul.harvard.edu/doi/pdfdirect/10.1111/jsr.13462
Gjerde, K. and Lehmann, S. and Naterstad, I. F. and Berge, M. E. and Johansson, A.	Reliability of an adherence monitoring sensor embedded in an oral appliance used for treatment of obstructive sleep apnoea	2018	1		7	3	2	1	5	9	80	0.1625	53.3							1	1		3	5	10	0	3	6	1	1	3	0	7	0	2	2				9			https://onlinelibrary-wiley-com.ezp-prod1.hul.harvard.edu/doi/pdfdirect/10.1111/joor.12584
Huynh, N. and Drouin-Gagne, L. and Gilbert, C. and Arcache, J. P. and Morency, A. M. and Gagnon, R. and Kimoff, R. J. and Pamidi, S.	Efficacy and objective adherence to mandibular advancement splints for treatment of sleep-disordered breathing during pregnancy and the postpartum period	2019	0	2
Inoko, Y. and Yoshimura, K. and Kato, C. and Morita, O. and Kohno, M.	Efficacy and safety of temperature data loggers in measuring compliance with the use of oral appliances	2009	1		8	5	2	1	7	9	6	0.666667	53.8	17.1						1	1	21.3	3	6	5	0	3	8	1	3	0	6	1	0	0	2				9			https://link.springer.com/content/pdf/10.1111/j.1479-8425.2009.00402.x.pdf
Jacquet, W. and De Meyer, M. M. D. and Remmers, J. E. and Jahromi, S. A. Z. and Hambrook, D. A. and Marks, L. A. M.	The acoustical and perceptual features of snore-related sounds in patients with obstructive sleep apnea sleeping with the dynamic mandibular advancement system MATRx plus®	2022	1		6	3	2	1	1	9	29	0.103448	48.7							Unspecified	Unspecified	34.3	7	7	7	2	1	7	1	0	0	0	8	0	0	1	2	1	2	9	Re-evaluate study at end (not necessarily a smart MAD; but a study with a microphone attached) https://www.accessdata.fda.gov/cdrh_docs/reviews/DEN170090.pdf In materials and methods, define search to be as broad as possible
Kwon, J. S. and Jung, H. J. and Yu, J. H. and Bae, S. Y. and Park, Y. and Cha, J. Y. and Ahn, H. J.	Effectiveness of remote monitoring and feedback on objective compliance with a mandibular advancement device for treatment of obstructive sleep apnea	2021	1		9	4	1	1	8	3	37	0.0810811	45.8	60	34.5	63	38.8	0.795	0.825	4	4	26.6	3	5	0	0	0	6	1	3	3	1	1	0	0	2				9
Liu, Y. H. and Zhao, X. G. and Xu, B. F. and Li, J. and Lu, M. X.	[Computer-aided mandibular repositioning system for efficacy prediction of oral appliance in patients with obstructive sleep apnea-hypopnea syndrome]	2006	0	3
Lowe, A. A. and Sjöholm, T. T. and Ryan, C. F. and Fleetham, J. A. and Ferguson, K. A. and Remmers, J. E.	Treatment, airway and compliance effects of a titratable oral appliance	2000	0	1
Martinot, J. B. and Le-Dong, N. N. and Crespeigne, E. and Silkoff, P. E. and Cuthbert, V. and Denison, S. and Borel, J. C. and Pépin, J. L.	Mandibular Movement Analysis to Assess Efficacy of Oral Appliance Therapy in OSA	2018	0	1
Matsuda, M. and Ogawa, T. and Ito, T. and Suzuki, T. and Sasaki, K.	Study on mandibular position applied to oral appliance for obstructive sleep apnea syndrome	2009	0	2
Matsuda, M. and Ogawa, T. and Sitalaksmi, R. M. and Miyashita, M. and Ito, T. and Sasaki, K.	Effect of mandibular position achieved using an oral appliance on genioglossus activity in healthy adults during sleep	2019	0	1
Melki, B. and Martinot, J. and Le Dong, N. and Borel, J. and Cuthbert, V. and Pepin, J.	Sleep mandibular movements recording can be used for mandibular advancement device titration	2018	0	2
Mosca, E. V. and Bruehlmann, S. and Zouboules, S. M. and Chiew, A. E. and Westersund, C. and Hambrook, D. A. and Jahromi, S. A. Z. and Grosse, J. and Topor, Z. L. and Charkhandeh, S. and Remmers, J. E.	In-home mandibular repositioning during sleep using MATRx plus predicts outcome and efficacious positioning for oral appliance treatment of obstructive sleep apnea	2022	1		11	3	2	1	5	9	58	0.327586	51.6	31.4						6	6	30.7	1	0	24	0	0	17	4	0	0	2	1	0	0	1	2	1	2	9
Lee, S. J. and Jeong, I. D. and Kim, E. B. and Park, J. Y. and Jo, I. H. and Han, J. H. and Jung, T. Y.	S-guard: Multisensor embedded obstructive sleep apnea and bruxism real-time data transmission intraoral appliance device	2021	1		9	2	3	0												No patients	No patients		11	9	19	2	12	6	3	7	0	6	6	2	0	2				4
Mullane, S. and Loke, W.	Influence of short-term side effects on oral sleep appliance compliance among CPAP-intolerant patients: An objective monitoring of compliance	2019	1		10	3	2	1	5	9	21	0	52	16						0.5	1		3	3	5	0	3	1	1	3	5	0	1	0	3	2				8	Sensor described in another paper, apparently --> probably indeed!
Nabavi, S. and Bhadra, S.	Smart Mandibular Advancement Device for Intraoral Monitoring of Cardiorespiratory Parameters and Sleeping Postures	2021	1		11	2	2	1	0	9	1									Unspecified	Unspecified		8	0	16	2	8	10	1	4	0	6	4	1	0	2				4
Ngiam, J.	Objective compliance and head position monitoring of mandibular advancement splint therapy for sleep-disordered breathing-a preliminary investigation	2015	0	4
Remmers, J. E. and Charkhandeh, S. and Westersund, C. and Grosse, J. and Topor, Z. and Zareian Jahromi, S. and Mosca, E. and Bruehlmann, S.	Treating OSA with oral appliances: A feedback controlled mandibular positioner prospectively identifies responders	2017	1		11	3	2	1	5	9	179	0.162011	49.4246							0.0666667	0.133333	31.1045	1	0	22	1	15	17	4	0	0	2	1	0	0	1	0	1	1	8
Remmers, J. E. and Topor, Z. L. and Grosse, J. and Zareian Jahromi, S. and D'Andrea, J. and Charkhandeh, S. and Bruehlmann, S. and Vranjes, N.	Selection of patients for oral appliance therapy using an auto-titrating mandibular positioner in the home	2015	0	8
Sheets, V. and Maerz, R. and Johnston, W. and Magalang, U. and Firestone, A.	Increasing adherence to mandibular advancement devices for obstructive sleep apnea	2019	0	2
Smith, Y. K. and Verrett, R. G.	Evaluation of a novel device for measuring patient compliance with oral appliances in the treatment of obstructive sleep apnea	2014	1		5	3	2	1	7	9	10	0.2								0.233333	0.233333		3	0	5	4	3	1	1	5	0	7	5	0	0	2				8	Active/idle mode is based on proximity to magnet on lower buccal molar region, different from previous compliance monitors, temperature controlled mostly
Stern, J. and Kuhns, D.	Effectiveness and efficiency of the prosomnus [IA] sleep device for the treatment of obstructive sleep apnea - The effects study	2017	0	9
Stern, J. and Lee, K. and Kuhns, D. and Martinez-Kratz, J. F.	Efficacy and Effectiveness of the ProSomnus® [IA] Sleep Device for the Treatment of Obstructive Sleep Apnea: EFFECTS Study	2021	1		5	3	2	1	5	9	28	0.214286	44.7	21.8	8.2					0.233333	Unspecified	28.8	3	5	0	0	0	6	1	0	0	0	0	0	0	2				9
Sutherland, K. and Almeida, F. R. and Kim, T. and Brown, E. and Knapman, F. and Lowth, A. B. and Ngiam, J. and Yang, J. and Bilston, L. E. and Cistulli, P. A.	Treatment usage patterns across the first 60 days of oral appliance therapy: A cluster analysis	2021	1		12	3	2	1	5	9	58	0.259	45.8	28	13.9					2	2	29.1	3	5	5	0	3	0	1	1	6	3	9	0	0	2				9
Sutherland, K. and Almeida, F. R. and Kim, T. and Brown, E. C. and Knapman, F. and Ngiam, J. and Yang, J. and Bilston, L. E. and Cistulli, P. A.	Treatment usage patterns of oral appliances for obstructive sleep apnea over the first 60 days: a cluster analysis	2021	0	9
Tallamraju, H. and Newton, J. T. and Fleming, P. S. and Johal, A.	Intervention to enhance adherence to mandibular advancement appliance in patients with obstructive sleep apnoea: study protocol for a randomised clinical trial	2021	0	5
Tjin, S. C. and Tan, Y. K. and Yow, M. and Lam, Y. Z. and Hao, J.	Recording compliance of dental splint use in obstructive sleep apnoea patients by force and temperature modelling	2001	1		13	2	2	1	1	9	1									Unspecified	Unspecified		3	0	23	2	9	12	1	0	0	0	0	0	0	2				4
Topor, Z. and Grosse, J. and Zareian Jahromi, S. and D'Andrea, J. and Bruehlmann, S. and Charkhandeh, S. and Remmers, J.	Predicting oral appliance therapy outcome using an auto-adjusting mandibular positioner in the home	2015	0	8
Ueda, H. and Matsumura, Y. and Horihata, A. and Concepcion, C. and Iwai, K. and Tanimoto, K.	Influence of oral appliances for mandibular advancement on dentitions using a strain gauge analysis: a pilot study	2017	0	1
Van Leeuwen, M. and Martinez-Ferrate, R. and Preble, D. and Hanewinkel, W. and Gleeson, M. and Andra, J.	A two-dimensional gauge and protocol for fitting oral appliances used in treating sleep breathing disorders	2015	0	1
Vanderveken, O. M. and Dieltjens, M. and De Backer, W. A. and Van De Heyning, P. H. and Braem, M. J.	Comparison of subjective and objective measures of oral appliance compliance during treatment of sleep-disordered breathing	2011	0	2
Vanderveken, O. M. and Dieltjens, M. and Wouters, K. and De Backer, W. A. and Van de Heyning, P. H. and Braem, M. J.	Objective measurement of compliance during oral appliance therapy for sleep-disordered breathing	2012	1		6	3	2	1	6	9	51	0.392157	47	18						1	3	26.6	3	2	5	0	3	1	1	1	1	0	0	0	0	2				9
Xu, L. and Xie, D. and Griffin, K. and Staley, B. and Nichols, D. and Benca, R. and Pack, A. and Redline, S. and Walsh, J. and Kushida, C. and Kuna, S.	Objective adherence to dental device versus positive airway pressure treatment in adults with obstructive sleep apnea	2019	0	9
Xu, L. and Xie, D. and Griffin, K. S. and Staley, B. and Wang, Y. and Nichols, D. A. and Benca, R. M. and Pack, A. I. and Redline, S. and Walsh, J. K. and Kushida, C. A. and Kuna, S. T.	Objective adherence to dental device versus positive airway pressure treatment in adults with obstructive sleep apnea	2020	1		14	3	2	1	5	4	180	0.289	54.1	31.6						2	6	33.8	3	2	5	0	3	1	1	0	0	0	0	0	0	2				9
Yamamoto, U. and Nishizaka, M. and Tsuda, H. and Tsutsui, H. and Ando, S. I.	Crossover comparison between CPAP and mandibular advancement device with adherence monitor about the effects on endothelial function, blood pressure and symptoms in patients with obstructive sleep apnea	2019	1		8	3	2	1	8	5	40	0.25	54.9	28.6						1	1	26.3	3	5	5	0	3	0	1	0	0	0	0	0	0	2				9
Yamamoto, U. and Soda, S. and Handa, S. and Tokunou, T. and Nishizaka, M. and Tsuda, H. and Ando, S. I.	Mandibular advancement device with precise usage monitor showed comparable cardiovascular effects as continuous positive	2016	0	2
Yamamoto, U. and Soda, S. and Handa, S. and Yoshimura, C. and Nishizaka, M. and Tsuda, H. and Ando, S. I.	Random crossover comparison of the effects on sleep disordered breathing related symptoms between mandibular advancement device with compliance monitor and continuous positive airway pressure	2016	0	9
Yeh, K. Y. and Yeh, C. C. and Wu, C. C. and Tang, K. and Wu, J. Y. and Chen, Y. T. and Xu, M. X. and Chen, Y. J. and Yang, Y. J. and Lu, S. S.	A Wireless Monitoring System Using a Tunneling Sensor Array in a Smart Oral Appliance for Sleep Apnea Treatment	2017	1		2	2	3	0												No patients	No patients		10	0	3	2	2	4	3	6	0	1	1	1	0	2				4	TRL 3, wireless capability is where the paper proposes the system will be
Yoshioka, Y. and Yamamoto, U. and Tsuda, H. and Handa, S. and Yoshimura, C. and Tokunoh, T. and Nishizaka, M. and Ando, S. I.	The factors that affect to the better compliance of mandibular advancement device when compared with continuous positive airway pressure in the patients with moderate to severe sleep apnea syndrome	2017	0	2
Zareian Jahromi, S. and Grosse, J. and Topor, Z. L. and Mosca, E. V. and Charkhandeh, S. and Remmers, J. E.	Predicting response to oral appliance therapy: Artificial intelligence versus intuitive approach	2018	0	2
Debbarma, S. and Bhadra, S.	A Smart Mandibular Device for Intra-oral Electroencephalogram Monitoring	2021	0	8
Nabavi, S. and Debbarma, S. and Bhadra, S.	A Smart Mandibular Advancement Device for Intraoral Cardiorespiratory Monitoring	2020	0	9
Van Der Schoot, M. and Verwulgen, S. and Van Goey, J. and Keignaert, K. and Vanderveken, O. M. and Braem, M. J.	Test-retest and accuracy of measuring the position and orientation of the human mandible via magnetic sensors: A pilot study	2017	0	8
Yeh, K. Y. and Tang, K. and Wu, C. C. and Chang, C. M. and Wang, T. and Chen, Y. J. and Kuo, W. C. and Yang, Y. J. and Lu, S. S.	A wirelessly rechargeable integrated system for automatic sleep monitoring in a smart oral appliance	2017	1		2	2	3	0												No patients			2	0	3	2	13	0	3	1	0	8	1	3	4	2				3
Cistulli, P.; Chatelier, R. C.; Bird, D.; De Chazal, P.	Development of a Novel Intra-oral Senor System for Monitoring Nightly Efficacy and Compliance with Mandibular Advancement Splint Therapy for Obstructive Sleep Apnoea	2022	0	2
Li, W. Y.; Masse, J. F.; Gakwaya, S.; Zhao, Z.; Wang, W.; Sériès, F.	Differences in Predicted Therapeutic Outcome of Mandibular Advancement Determined by Remotely Controlled Mandibular Positioner in Canadian and Chinese Apneic Patients	2022	0	1
MIN											1	0	44.7	14.9	7.1	63	38.8	0.795	0.825	0.0666667	0.133333	21.3																		3
MAX											180	0.666667	56.2	60	34.5	63	38.8	0.806	0.83	6	16.5	34.3																		9
AVG											46.8182	0.234074	50.125	25.4214	15.24	63	38.8	0.8005	0.8275	1.71458	4.59111	28.3503																		7.38462
# OF DATA ENTRIES			58	32	26	26	26	26	22	22	22	19	17	14	5	1	1	2	2	16	15	14	26	26	26	26	26	26	26	26	26	26	26	26	26	26	4	4	4	26
COUNT 0			32	0	0	0		4	2	0													0	9	2	14	3	4	0	13	17	12	6	21	22	0	1	0	0	0
COUNT 1			26	7	1	0	1	22	3	1													3	1		1	2	7	20	5	4	3	11	2	0	4	1	4	2	0
COUNT 2				11	3	7	21		0	1													2	5		10	2	1	0	1	1	5	0	1	2	22	2		2	0
COUNT 3				1	1	17	4		1	1													15	1	3	0	12	1	3	3	2	1	0	2	1					1
COUNT 4				1	1	1			0	1													1	1	1	1	1	2	3	1		0	3		1					5
COUNT 5				1	3	1			9	1													1	6	10			1		1	1	0	1							0
COUNT 6					4				3														0	1				4		1	1	3	1							2
COUNT 7					2				2														1	1	2			1		1		1	2							1
COUNT 8				6	2				2														1	0	1		1	1				1	1							3
COUNT 9				5	2					17														1			1	0					1							14
COUNT 10					1																		1		2			1
COUNT 11					3																		1					0
COUNT 12					1																						1	1
COUNT 13					1																						1	0
COUNT 14					1																						1	0
COUNT 15																											1
COUNT 16																									1
COUNT 17																												2
COUNT 18
COUNT 19																									1
COUNT 20																									0
COUNT 21
COUNT 22																									1
COUNT 23																									1
COUNT 24																									1
SUM COUNT			58	32	26	26	26	26	22	22													26	26	26	26	26	26	26	26	26	26	26	26	26	26	4	4	4	26

## Sheet: Time trends
Active	Compliance	Therapeutic	Research
2016	2001	2017	2012		Year of Publication
2017	2009	2017	2016		2000
2022	2012	2018	2022		2001
	2013	2021			2006
	2014	2021			2009
	2015				2009
	2017				2011
	2018				2011
	2019				2012
	2019				2012
	2019				2012
	2020				2012
	2021				2013
	2021				2014
	2021				2014
	2021				2015
					2015
					2015
					2015
					2015
					2016
					2016
					2016
					2017
					2017
					2017
					2017
					2017
					2017
					2017
					2017
					2017
					2018
					2018
					2018
					2018
					2018
					2019
					2019
					2019
					2019
					2019
					2019
					2019
					2020
					2020
					2021
					2021
					2021
					2021
					2021
					2021
					2021
					2021
					2021
					2022
					2022
					2022
					2022

## Sheet: Legenda
Legenda	0	1	2	3	4	5	6	7	8	9	10	11	12	13	14	15	16	17	18	19	20	21	22	23	24
Artikel details
Inclusion	No	Yes
Exclusion Reason	Full text not available	Not a smart mandibular device	Abstract	Not in English	Poster presentation	Protocol			Cannot find article	Duplicate
Country of University of 1st Author		Spain	Taiwan	France	Nederland	USA	Belgium	Norway	Japan	Korea	Ireland	Canada	Australia	Singapore	China
Studie details
Type of Study		Basic research, theoretical	Basic research, applied	Clinical research, observational	Clinical research, experimental	2 + 3
Updated Type of Study		Clinical	Observational	Basic
Patiëntkenmerken
Patients Used	No	Yes
Type of Patients	Unspecified	OSA, unspecified	Severe OSA	Moderate OSA	Mild OSA	2 + 3 + 4	Sleep disordered breathing	3 + 4	2 + 3
Type of Controls	Unspecified	Non-OSA patients	CPAP	Cross-over	PAP	2 + 3				None
Aparaatkenmerken
Smart Device Purpose	Unspecified	Auto-adjusting	Monitor therapy (effect/success)	Monitor adherence/ compliance	Measure forces / Effective advancement from MAD	2 + 3		Auto-adjusting and study snore sounds	Measure cardio- respiratory parameters		Monitor tongue movement	Real-time health monitoring
System Name	Unspecified	Tooth Phone™ System for Sleep Apnea Monitoring	TheraMon Orthosmart BV microsensor	CompliDent (Integrated Bionics)	Auto-Positioner	DentiTrac	Thermochron	Panasonic WM-61A	KFG-1-120-C1-11LIM3R	Sleep Guard
Parameters Measured	Unspecified	Snoring sounds	Respiratory sounds	Tongue pressure/movement	MAD advancement forces	Intraoral temperature	Heart rate	1 + 2	MAD displacement	Spatial orientation/ movement	5 + 9	Mandibular movements	Genioglossal activity	Cardio- respiratory parameters	Sleeping postures	Breathing route	13 + 14 + 15	Splint pressure	SpO2	5 + 9 + 18	1 + 3 + 5	Nares pressures	18 + 21	3 + 17	9 + 18 + 21
Measurement Validation	Unspecified	Yes, gold standard	No, in-house calibration	No	Compared to subjective data
Sensor Type	Unspecified	Microphone	Pressure array	Thermosensor	Magnetic	Electrodes	PPG	Accelerometer +/- gyroscope	3 + 6 + 7	Fibre optic sensor	Strain gauge	SpO2 oscillator	3 + 7 + 11	1 + 2 + 3	Force sensor	Pulse oximeter and pressure transducer
Sensor Location	Unspecified	MAS, upper molar region	MAS, lower part	MAS, arms, U/L	MAS, palatal part	MAS, U/L parts	MAS, lower molar region	MAS, mandibular positioner	Buccal side molar region, U/L	MAS, lingual flange	MAS, upper part	MAS, lower buccal	MAS, embedded	MAS, incisor region, U/L	8 + 13			Extra-oral
Sensor Interacts With	Unspecified	Health Professionals	Patient	Both	Pneumatic Actuator
Data Storage	Unspecified	Chip	SD card	Sensor, unspecified	32 deep FIFO	Nonvolatie flash memory	SOC silicon chip	Cloud server
Storage Capacity	Unspecified	100 days	1 year	6 months		>4 weeks	>60 days
Data Transfer	Unspecified	Wireless	Wired	DentiTrac base station to web-enabled computer	1 OR 2	Data logger	Bluetooth	RFID	MICS band transmitter (medical implant communication service)
Data Processing	Unspecified	Computer program, unspecified	Smart phone	1 + 2	MATLAB	Mathematica	Cloud server algorithms	Braebon software	Audacity	R
Battery Type	Unspecified	Li-ion	Button cell, unspecified	Li-ion, wireless charging
Sensor Life	Unspecified	100 days	5 years	>4 weeks	>8 hours
Active Add-On	Unspecified	Yes	No
Active Add-On Name	Unspecified	Auto Positioner	MATRx Plus
Activity Type	Unspecified	Protrude lower jaw
Active Add-On Location	Unspecified	Extra-oral	Extra- and intra-oral
Technology Readiness Level	Cannot be determined	TRL 1	TRL 2	TRL 3	TRL 4	TRL 5	TRL 6	TRL 7	TRL 8	TRL 9
Voor de legende van de eerste pagaina
Artikel details
Inclusion	0 - No	1 - Yes	2 -	3 -	4 -	5 -	6 -	7 -	8 -	9 -
Exclusion Reason	0 - Full text not available	1 - Not a smart mandibular device	2 - Abstract	3 - Not in English	4 - Poster presentation	5 - Protocol	6 -	7 -	8 - Cannot find article	9 - Duplicate
Country of University of 1st Author	0 -	1 - Spain	2 - Taiwan	3 - France	4 - Nederland	5 - USA	6 - Belgium	7 - Norway	8 - Japan	9 - Korea	10 - Ireland	11 - Canada	12 - Australia	13 - Singapore	14 - China	15 -	16 -	17 -	18 -	19 -	20 -	21 -	22 -	23 -	24 -
0	0 -	1 -	2 -	3 -	4 -	5 -	6 -	7 -	8 -	9 -	10 -	11 -	12 -	13 -	14 -	15 -	16 -	17 -	18 -	19 -	20 -	21 -	22 -	23 -	24 -
Studie details	0 -	1 -	2 -	3 -	4 -	5 -	6 -	7 -	8 -	9 -	10 -	11 -	12 -	13 -	14 -	15 -	16 -	17 -	18 -	19 -	20 -	21 -	22 -	23 -	24 -
Type of Study	0 -	1 - Basic research, theoretical	2 - Basic research, applied	3 - Clinical research, observational	4 - Clinical research, experimental	5 - 2 + 3	6 -	7 -	8 -	9 -	10 -	11 -	12 -	13 -	14 -	15 -	16 -	17 -	18 -	19 -	20 -	21 -	22 -	23 -	24 -
Updated Type of Study	0 -	1 - Clinical	2 - Observational	3 - Basic
0	0 -	1 -	2 -	3 -	4 -	5 -	6 -	7 -	8 -	9 -	10 -	11 -	12 -	13 -	14 -	15 -	16 -	17 -	18 -	19 -	20 -	21 -	22 -	23 -	24 -
Patiëntkenmerken	0 -	1 -	2 -	3 -	4 -	5 -	6 -	7 -	8 -	9 -	10 -	11 -	12 -	13 -	14 -	15 -	16 -	17 -	18 -	19 -	20 -	21 -	22 -	23 -	24 -
Patients Used	0 - No	1 - Yes	2 -	3 -	4 -	5 -	6 -	7 -	8 -	9 -	10 -	11 -	12 -	13 -	14 -	15 -	16 -	17 -	18 -	19 -	20 -	21 -	22 -	23 -	24 -
Type of Patients	0 - Unspecified	1 - OSA, unspecified	2 - Severe OSA	3 - Moderate OSA	4 - Mild OSA	5 - 2 + 3 + 4	6 - Sleep disordered breathing	7 - 3 + 4	8 - 2 + 3	9 -	10 -	11 -	12 -	13 -	14 -	15 -	16 -	17 -	18 -	19 -	20 -	21 -	22 -	23 -	24 -
Type of Controls	0 - Unspecified	1 - Non-OSA patients	2 - CPAP	3 - Cross-over	4 - PAP	5 - 2 + 3	6 -	7 -	8 -	9 - None	10 -	11 -	12 -	13 -	14 -	15 -	16 -	17 -	18 -	19 -	20 -	21 -	22 -	23 -	24 -
0	0 -	1 -	2 -	3 -	4 -	5 -	6 -	7 -	8 -	9 -	10 -	11 -	12 -	13 -	14 -	15 -	16 -	17 -	18 -	19 -	20 -	21 -	22 -	23 -	24 -
Aparaatkenmerken	0 -	1 -	2 -	3 -	4 -	5 -	6 -	7 -	8 -	9 -	10 -	11 -	12 -	13 -	14 -	15 -	16 -	17 -	18 -	19 -	20 -	21 -	22 -	23 -	24 -
Smart Device Purpose	0 - Unspecified	1 - Auto-adjusting	2 - Monitor therapy (effect/success)	3 - Monitor adherence/ compliance	4 - Measure forces / Effective advancement from MAD	5 - 2 + 3	6 -	7 - Auto-adjusting and study snore sounds	8 - Measure cardio- respiratory parameters	9 -	10 - Monitor tongue movement	11 - Real-time health monitoring	12 -	13 -	14 -	15 -	16 -	17 -	18 -	19 -	20 -	21 -	22 -	23 -	24 -
System Name	0 - Unspecified	1 - Tooth Phone™ System for Sleep Apnea Monitoring	2 - TheraMon Orthosmart BV microsensor	3 - CompliDent (Integrated Bionics)	4 - Auto-Positioner	5 - DentiTrac	6 - Thermochron	7 - Panasonic WM-61A	8 - KFG-1-120-C1-11LIM3R	9 - Sleep Guard	10 -	11 -	12 -	13 -	14 -	15 -	16 -	17 -	18 -	19 -	20 -	21 -	22 -	23 -	24 -
Parameters Measured	0 - Unspecified	1 - Snoring sounds	2 - Respiratory sounds	3 - Tongue pressure/movement	4 - MAD advancement forces	5 - Intraoral temperature	6 - Heart rate	7 - 1 + 2	8 - MAD displacement	9 - Spatial orientation/ movement	10 - 5 + 9	11 - Mandibular movements	12 - Genioglossal activity	13 - Cardio- respiratory parameters	14 - Sleeping postures	15 - Breathing route	16 - 13 + 14 + 15	17 - Splint pressure	18 - SpO2	19 - 5 + 9 + 18	20 - 1 + 3 + 5	21 - Nares pressures	22 - 18 + 21	23 - 3 + 17	24 - 9 + 18 + 21
Measurement Validation	0 - Unspecified	1 - Yes, gold standard	2 - No, in-house calibration	3 - No	4 - Compared to subjective data	5 -	6 -	7 -	8 -	9 -	10 -	11 -	12 -	13 -	14 -	15 -	16 -	17 -	18 -	19 -	20 -	21 -	22 -	23 -	24 -
Sensor Type	0 - Unspecified	1 - Microphone	2 - Pressure array	3 - Thermosensor	4 - Magnetic	5 - Electrodes	6 - PPG	7 - Accelerometer +/- gyroscope	8 - 3 + 6 + 7	9 - Fibre optic sensor	10 - Strain gauge	11 - SpO2 oscillator	12 - 3 + 7 + 11	13 - 1 + 2 + 3	14 - Force sensor	15 - Pulse oximeter and pressure transducer	16 -	17 -	18 -	19 -	20 -	21 -	22 -	23 -	24 -
Sensor Location	0 - Unspecified	1 - MAS, upper molar region	2 - MAS, lower part	3 - MAS, arms, U/L	4 - MAS, palatal part	5 - MAS, U/L parts	6 - MAS, lower molar region	7 - MAS, mandibular positioner	8 - Buccal side molar region, U/L	9 - MAS, lingual flange	10 - MAS, upper part	11 - MAS, lower buccal	12 - MAS, embedded	13 - MAS, incisor region, U/L	14 - 8 + 13	15 -	16 -	17 - Extra-oral	18 -	19 -	20 -	21 -	22 -	23 -	24 -
Sensor Interacts With	0 - Unspecified	1 - Health Professionals	2 - Patient	3 - Both	4 - Pneumatic Actuator	5 -	6 -	7 -	8 -	9 -	10 -	11 -	12 -	13 -	14 -	15 -	16 -	17 -	18 -	19 -	20 -	21 -	22 -	23 -	24 -
Data Storage	0 - Unspecified	1 - Chip	2 - SD card	3 - Sensor, unspecified	4 - 32 deep FIFO	5 - Nonvolatie flash memory	6 - SOC silicon chip	7 - Cloud server	8 -	9 -	10 -	11 -	12 -	13 -	14 -	15 -	16 -	17 -	18 -	19 -	20 -	21 -	22 -	23 -	24 -
Storage Capacity	0 - Unspecified	1 - 100 days	2 - 1 year	3 - 6 months	4 -	5 - >4 weeks	6 - >60 days	7 -	8 -	9 -	10 -	11 -	12 -	13 -	14 -	15 -	16 -	17 -	18 -	19 -	20 -	21 -	22 -	23 -	24 -
Data Transfer	0 - Unspecified	1 - Wireless	2 - Wired	3 - DentiTrac base station to web-enabled computer	4 - 1 OR 2	5 - Data logger	6 - Bluetooth	7 - RFID	8 - MICS band transmitter (medical implant communication service)	9 -	10 -	11 -	12 -	13 -	14 -	15 -	16 -	17 -	18 -	19 -	20 -	21 -	22 -	23 -	24 -
Data Processing	0 - Unspecified	1 - Computer program, unspecified	2 - Smart phone	3 - 1 + 2	4 - MATLAB	5 - Mathematica	6 - Cloud server algorithms	7 - Braebon software	8 - Audacity	9 - R	10 -	11 -	12 -	13 -	14 -	15 -	16 -	17 -	18 -	19 -	20 -	21 -	22 -	23 -	24 -
Battery Type	0 - Unspecified	1 - Li-ion	2 - Button cell, unspecified	3 - Li-ion, wireless charging	4 -	5 -	6 -	7 -	8 -	9 -	10 -	11 -	12 -	13 -	14 -	15 -	16 -	17 -	18 -	19 -	20 -	21 -	22 -	23 -	24 -
Sensor Life	0 - Unspecified	1 - 100 days	2 - 5 years	3 - >4 weeks	4 - >8 hours	5 -	6 -	7 -	8 -	9 -	10 -	11 -	12 -	13 -	14 -	15 -	16 -	17 -	18 -	19 -	20 -	21 -	22 -	23 -	24 -
Active Add-On	0 - Unspecified	1 - Yes	2 - No	3 -	4 -	5 -	6 -	7 -	8 -	9 -	10 -	11 -	12 -	13 -	14 -	15 -	16 -	17 -	18 -	19 -	20 -	21 -	22 -	23 -	24 -
Active Add-On Name	0 - Unspecified	1 - Auto Positioner	2 - MATRx Plus	3 -	4 -	5 -	6 -	7 -	8 -	9 -	10 -	11 -	12 -	13 -	14 -	15 -	16 -	17 -	18 -	19 -	20 -	21 -	22 -	23 -	24 -
Activity Type	0 - Unspecified	1 - Protrude lower jaw	2 -	3 -	4 -	5 -	6 -	7 -	8 -	9 -	10 -	11 -	12 -	13 -	14 -	15 -	16 -	17 -	18 -	19 -	20 -	21 -	22 -	23 -	24 -
Active Add-On Location	0 - Unspecified	1 - Extra-oral	2 - Extra- and intra-oral	3 -	4 -	5 -	6 -	7 -	8 -	9 -	10 -	11 -	12 -	13 -	14 -	15 -	16 -	17 -	18 -	19 -	20 -	21 -	22 -	23 -	24 -
Technology Readiness Level	0 - Cannot be determined	1 - TRL 1	2 - TRL 2	3 - TRL 3	4 - TRL 4	5 - TRL 5	6 - TRL 6	7 - TRL 7	8 - TRL 8	9 - TRL 9	10 -	11 -	12 -	13 -	14 -	15 -	16 -	17 -	18 -	19 -	20 -	21 -	22 -	23 -	24 -
